# Supplementary material for: A BPTF Inhibitor That Interferes with the Multidrug Resistance Pump to Sensitize Murine Triple-Negative Breast Cancer Cells to Chemotherapy
Source: Int J Mol Sci. 2024 Oct 22;25(21):11346. doi: 10.3390/ijms252111346 (PMC11545213; doi:10.3390/ijms252111346)
Supplement: Supplementary file 1 [file ijms-25-11346-s001.zip]

Archive with 1 entries (1 files):
- 7_25_24 supplmentalrevisions.pdf
